# Supplementary material for: Has COVID-19 Affected DTP3 Vaccination in the Americas?
Source: Vaccines (Basel). 2024 Feb 25;12(3):238. doi: 10.3390/vaccines12030238 (PMC10975091; doi:10.3390/vaccines12030238)
Supplement: Supplementary file 1 [file vaccines-12-00238-s001.zip]

Archive with 28 entries (28 files):
- Figure S1.svg
- Figure S10.svg
- Figure S11.svg
- Figure S12.svg
- Figure S13.svg
- Figure S14.svg
- Figure S15.svg
- Figure S16.svg
- Figure S17.svg
- Figure S18.svg
- Figure S19.svg
- Figure S2.svg
- Figure S20.svg
- Figure S21.svg
- Figure S22.svg
- Figure S23.svg
- Figure S24.svg
- Figure S25.svg
- Figure S26.svg
- Figure S3.svg
- Figure S4.svg
- Figure S5.svg
- Figure S6.svg
- Figure S7.svg
- Figure S8.svg
- Figure S9.svg
- Suplementary Figures.pdf
- Table S1.pdf
